# Supplementary material for: NE-MTOC Formation in Skeletal Muscle Is Mbnl2-Dependent and Occurs in a Sequential and Gradual Manner
Source: Cells. 2025 Feb 7;14(4):237. doi: 10.3390/cells14040237 (PMC11853192; doi:10.3390/cells14040237)
Supplement: Supplementary file 1 [file cells-14-00237-s001.zip]

Archive with 1 entries (1 files):
- cells-3412239-supplementary.pdf
